# Supplementary material for: Genome-wide identification and expression profile analysis of SWEET genes in Chinese jujube
Source: PeerJ. 2023 Jan 17;11:e14704. doi: 10.7717/peerj.14704 (PMC9854374; doi:10.7717/peerj.14704)
Supplement: Supplemental Information 9 [file peerj-11-14704-s009.zip]

Archive with 12 entries (12 files):
- ZjSWEET18.png
- ZjACT.png
- ZjSWEET1.png
- ZjSWEET2.png
- ZjSWEET3.png
- ZjSWEET4.png
- ZjSWEET6.png
- ZjSWEET8.png
- ZjSWEET11.png
- ZjSWEET12.png
- ZjSWEET13.png
- ZjSWEET15.png
